# Supplementary material for: Effect of Single Nucleotide Polymorphism Rs189037 in ATM Gene on Risk of Lung Cancer in Chinese: A Case-Control Study
Source: PLoS One. 2014 Dec 26;9(12):e115845. doi: 10.1371/journal.pone.0115845 (PMC4277362; doi:10.1371/journal.pone.0115845)
Supplement: S1 Data — Initial data of genotyping results. (XLS) [file pone.0115845.s005.xls]

## Sheet: rs189037
group	ATM	age	sex	smoking
0	11	55	1	0
0	11	54	2	0
0	11	72	1	0
0	11	45	1	0
0	11	42	2	0
0	11	45	1	0
0	11	58	2	1
0	11	42	2	0
0	11	32	2	0
0	11	64	2	1
0	11	56	1	1
0	11	62	2	0
0	11	59	2	1
0	11	57.25	2	1
0	11	35	1	1
0	11	73	1	1
0	11	68	2	1
0	11	63	2	0
0	11	59	2	0
0	11	51	1	1
0	11	66	1	0
0	11	60	1	0
0	11	43	1	0
0	11	53	1	0
0	11	49	2	1
0	11	62	1	0
0	11	62	1	1
0	11	68	1	0
0	11	55	1	1
0	11	43	2	1
0	11	47	1	0
0	11	59	1	0
0	11	46	2	1
0	11	64	1	1
0	11	30	1	0
0	11	46	2	1
0	11	66	1	0
0	11	57.25	2	1
0	11	49	1	1
0	11	45	2	0
0	11	35	2	1
0	11	54	2	1
0	11	66	1	1
0	11	68	2	0
0	11	72	1	0
0	11	45	2	1
0	11	56	2	0
0	11	70	2	1
0	11	44	1	1
0	11	60	2	1
0	11	65	2	0
0	11	69	1	1
0	11	69	1	0
0	11	69	2	0
0	11	65	2	0
0	11	65	1	1
0	11	57	1	0
0	11	59	2	0
0	11	62	2	0
0	11	60	1	0
0	11	59	1	0
0	11	66	1	0
0	11	61	2	1
0	11	66	1	0
0	11	44	1	0
0	11	48	1	1
0	11	72	1	0
0	11	38	1	0
0	11	65	2	0
0	11	71	1	1
0	11	55	1	0
0	11	63	2	0
0	11	67	1	1
0	11	22	2	1
0	11	68	2	0
0	11	40	1	0
0	11	74	1	0
0	11	43	1	0
0	11	65	1	0
0	11	60	2	0
0	11	68	1	1
0	11	40	1	0
0	11	48	1	0
0	11	45	1	0
0	11	51.125	2	0
0	11	50.125	1	1
0	11	40	2	0
0	11	19	2	1
0	11	70	1	1
0	11	68	2	0
0	11	59	2	0
0	11	45	1	0
0	11	62	2	0
0	11	70	2	0
0	11	50	1	0
0	11	37	2	0
0	11	71	2	0
0	11	49	2	0
0	11	43	2	0
0	11	67	2	1
0	11	60	2	1
0	11	39	1	1
0	11	65	2	1
0	11	60	2	0
0	11	59	2	1
0	11	58	2	1
0	11	67	1	1
0	11	58	2	0
0	11	66	2	1
0	11	68	1	0
0	11	34	2	0
0	11	44	2	0
0	11	48	1	1
0	11	41	2	0
0	11	67	1	0
0	11	45	2	1
0	11	31	2	1
0	11	63	2	0
0	11	45	2	0
0	11	58	2	0
0	11	46	2	1
0	11	56	2	0
0	11	67	2	0
0	11	61	2	1
0	11	63	2	0
0	11	48	2	0
0	11	54	1	0
0	11	67	2	1
0	11	50	2	0
0	11	67	2	1
0	11	74	2	0
0	11	62.75	2	1
0	11	59	2	1
0	11	34	1	0
0	11	58	2	0
0	11	61	2	1
0	11	55	2	0
0	11	18	2	0
0	11	63	2	1
0	11	31	1	0
0	11	57	2	0
0	11	66	1	0
0	11	44	2	0
0	11	46	2	0
0	11	71	2	0
0	11	53	2	1
0	11	67	2	0
0	11	67	2	1
0	11	47	2	0
0	11	39	1	0
0	11	64	1	0
0	11	21	2	0
0	11	64	1	0
0	11	60	1	0
0	12	80	1	0
0	12	36	1	0
0	12	63	2	0
0	12	46	2	0
0	12	64	2	0
0	12	57	1	0
0	12	62	2	0
0	12	42	2	0
0	12	50	1	0
0	12	46	2	0
0	12	68	1	0
0	12	47	2	0
0	12	49	2	1
0	12	37	2	1
0	12	37	1	0
0	12	47	2	0
0	12	63	2	0
0	12	39	2	0
0	12	48	2	0
0	12	60	2	1
0	12	44	1	1
0	12	47	2	1
0	12	64	2	1
0	12	58	1	1
0	12	47	2	0
0	12	62	2	0
0	12	51	1	0
0	12	60	2	0
0	12	59	2	0
0	12	59	1	0
0	12	46	2	0
0	12	46	1	0
0	12	69	2	0
0	12	59	2	1
0	12	47	2	1
0	12	59	2	1
0	12	64	1	0
0	12	51	2	0
0	12	37	2	0
0	12	66	1	0
0	12	62	1	0
0	12	70	2	0
0	12	40	1	1
0	12	69	2	0
0	12	64	2	1
0	12	74	2	0
0	12	47	1	0
0	12	82	1	0
0	12	56	2	0
0	12	58	2	0
0	12	52	2	0
0	12	54	1	0
0	12	65	1	1
0	12	66	2	0
0	12	69	1	0
0	12	66	2	0
0	12	69	2	0
0	12	64	2	1
0	12	69	1	0
0	12	63	2	0
0	12	57	2	1
0	12	59	1	0
0	12	60	2	1
0	12	68	1	0
0	12	61	2	0
0	12	63	1	0
0	12	66	2	1
0	12	58	1	0
0	12	53	2	0
0	12	53	2	1
0	12	60	1	0
0	12	63	2	0
0	12	44	2	0
0	12	75	1	1
0	12	38	1	1
0	12	64.875	1	1
0	12	43	1	0
0	12	82	1	0
0	12	62	2	0
0	12	58	2	0
0	12	56	1	0
0	12	38	1	1
0	12	69	1	0
0	12	46	1	0
0	12	46	1	1
0	12	45	1	0
0	12	68	1	1
0	12	61	1	0
0	12	44	1	0
0	12	55	2	1
0	12	50	2	0
0	12	46	1	0
0	12	33	2	0
0	12	45	1	1
0	12	69	2	0
0	12	43	1	0
0	12	43	1	0
0	12	45	2	0
0	12	49	1	0
0	12	49	1	1
0	12	38	2	0
0	12	68	1	0
0	12	74	2	0
0	12	50	1	0
0	12	63	1	1
0	12	64	1	1
0	12	66	1	0
0	12	68	1	0
0	12	73	2	0
0	12	67	1	0
0	12	66	1	0
0	12	37	2	1
0	12	67	1	1
0	12	68	1	1
0	12	66	2	0
0	12	60	1	0
0	12	44	1	0
0	12	51	1	0
0	12	66	1	0
0	12	60	2	0
0	12	68	2	0
0	12	58	1	1
0	12	50	1	1
0	12	65	1	1
0	12	71	2	0
0	12	53	2	0
0	12	71	1	0
0	12	59	1	0
0	12	65	1	1
0	12	63	1	0
0	12	64	1	0
0	12	59	1	1
0	12	50	1	0
0	12	56	2	0
0	12	58	1	0
0	12	69	1	0
0	12	60	1	1
0	12	67	1	1
0	12	60	2	1
0	12	56	2	0
0	12	62	1	1
0	12	66	2	0
0	12	68	2	0
0	12	67	1	0
0	12	63.125	2	1
0	12	49	2	0
0	12	51	1	1
0	12	68	1	1
0	12	70	1	1
0	12	59	2	0
0	12	36	1	0
0	12	33	1	0
0	12	52	1	1
0	12	34	2	1
0	12	65	2	1
0	12	63	2	0
0	12	60	1	0
0	12	51	1	0
0	12	24	2	1
0	12	66	1	1
0	12	67	1	0
0	12	49	2	0
0	12	68	1	0
0	12	62	2	0
0	12	70	1	1
0	12	48	1	0
0	12	36	2	0
0	12	46	1	0
0	12	53	2	0
0	12	45	2	0
0	12	68	1	0
0	12	39	2	1
0	12	62	1	0
0	12	59	1	0
0	12	46	2	1
0	12	63	2	0
0	12	70	2	0
0	12	66	2	1
0	12	58	1	0
0	12	58	2	0
0	12	62	2	1
0	12	24	1	0
0	12	69	2	1
0	12	68	2	1
0	12	26	2	0
0	12	58	2	1
0	12	57	1	0
0	12	33	2	1
0	12	52	1	0
0	12	41	1	0
0	12	43	1	0
0	12	63	2	0
0	12	65	2	1
0	12	71	1	0
0	12	61	1	0
0	12	38	1	0
0	12	64	1	1
0	12	71	2	1
0	12	45	1	0
0	12	55	2	1
0	12	64	2	0
0	12	66	2	0
0	12	68	1	1
0	12	59	1	0
0	12	57	2	1
0	12	50	1	1
0	12	66	2	1
0	12	67	2	0
0	12	73	1	0
0	12	75	1	0
0	12	60	2	0
0	12	35	1	0
0	12	70	2	0
0	12	65	1	1
0	12	63	2	0
0	12	64	2	1
0	12	78	1	0
0	12	27	2	0
0	12	50	1	0
0	12	17	1	0
0	12	21	1	0
0	12	67	2	1
0	12	51	1	0
0	12	62	1	1
0	12	23	1	0
0	12	52	1	0
0	12	64	2	0
0	12	47	1	0
0	12	72	2	1
0	12	80	1	1
0	12	21	1	1
0	12	84	1	0
0	12	56	2	0
0	12	79	2	0
0	12	40	2	0
0	12	39	2	0
0	12	18	1	1
0	12	69	1	0
0	12	67	1	0
0	12	61	2	0
0	12	40	2	1
0	12	39	2	0
0	12	76	1	0
0	12	58.75	2	1
0	12	69	1	1
0	12	24	1	0
0	12	40	1	1
0	12	47	1	0
0	12	75	1	0
0	12	61	2	0
0	12	66	1	0
0	12	76	2	0
0	12	74	1	1
0	12	21	1	0
0	12	45	2	0
0	12	30	1	1
0	12	45	1	0
0	12	61	1	0
0	12	34	1	0
0	12	62	2	0
0	12	69	2	1
0	12	55	2	1
0	12	54	2	0
0	12	56.375	2	0
0	12	36	2	0
0	12	56	2	0
0	12	66	1	0
0	12	64	2	0
0	12	25	1	0
0	12	68	2	0
0	12	68	2	0
0	12	42	2	0
0	12	61	2	1
0	12	33	1	0
0	12	60	2	0
0	12	46	2	0
0	12	29	1	1
0	12	44	2	1
0	12	22	2	0
0	12	73	1	1
0	12	47	1	0
0	12	75	2	0
0	12	65	2	0
0	12	51	2	0
0	12	48	2	0
0	12	41	2	0
0	12	23	2	1
0	12	68	2	0
0	12	48	2	0
0	12	75	1	1
0	12	61	2	1
0	12	60	2	0
0	12	66	1	0
0	12	68	1	0
0	12	17	1	1
0	12	80	2	0
0	12	57	2	0
0	12	85	2	0
0	12	20	2	1
0	12	81	1	0
0	12	71	1	0
0	12	59	2	0
0	12	57.5	2	1
0	12	63	2	0
0	12	51	2	0
0	12	22	1	0
0	12	61	1	1
0	12	52	2	1
0	12	66	2	0
0	12	22	2	1
0	12	16	2	1
0	12	51	2	0
0	12	26	1	0
0	12	77	2	0
0	12	59	2	0
0	12	54	2	0
0	12	46	2	0
0	12	62	1	1
0	12	33	2	0
0	12	51	1	1
0	12	34	2	0
0	12	58	2	0
0	12	69	1	1
0	12	67	1	0
0	12	52	2	0
0	12	65	1	0
0	12	48	2	0
0	12	42	2	1
0	12	68	2	0
0	12	67	2	1
0	12	63	2	0
0	12	67	1	0
0	12	55	2	0
0	12	59	2	1
0	12	66	2	0
0	12	61	2	0
0	12	67	2	0
0	12	68	1	0
0	12	57	2	1
0	12	55	2	0
0	12	51	2	0
0	12	58	2	0
0	12	65	2	0
0	12	64	2	1
0	12	64	2	1
0	12	58	1	0
0	12	70	2	1
0	12	52	2	0
0	12	64	2	0
0	12	51	2	0
0	12	57	2	0
0	12	67	2	0
0	12	59	2	1
0	12	65	1	0
0	12	50	2	0
0	12	45	2	0
0	12	65	2	0
0	12	58	1	0
0	12	67	2	0
0	12	66	2	0
0	12	67	2	0
0	12	66	2	0
0	12	72	2	0
0	12	67	2	0
0	12	67	2	0
0	12	63	1	1
0	12	62	2	0
0	12	73	2	0
0	12	67	1	0
0	12	37	2	0
0	12	48	2	1
0	12	50	2	1
0	12	44	2	1
0	12	44	2	0
0	12	42	2	0
0	12	68	2	0
0	12	59	2	0
0	12	32	1	0
0	12	45	2	0
0	12	54	2	1
0	12	43	2	1
0	12	60	1	1
0	12	69	2	0
0	12	44	2	0
0	12	69	2	0
0	12	47	2	1
0	12	45	1	0
0	12	54	2	0
0	12	55	1	0
0	12	68	2	0
0	12	57	2	0
0	12	61	2	1
0	12	81	2	1
0	12	44	2	0
0	12	37	2	0
0	12	45	2	0
0	12	76	2	1
0	12	62	2	0
0	12	59	1	0
0	12	52	2	0
0	12	65	2	1
0	12	45	2	0
0	12	62	2	0
0	12	81	2	1
0	12	37	2	0
0	12	51	2	1
0	12	68	1	0
0	12	63	1	1
0	12	63	2	0
0	12	23	1	0
0	12	26	2	0
0	12	57	2	0
0	12	62	2	0
0	12	68	2	0
0	12	45	1	0
0	12	57	2	0
0	12	35	2	0
0	12	65	2	0
0	12	69	2	1
0	12	48	1	1
0	12	65	1	1
0	12	44	2	0
0	12	40	2	0
0	12	46	2	0
0	12	32	1	0
0	12	38	2	0
0	12	52	1	1
0	12	44	1	1
0	12	68	2	1
0	12	23	1	0
0	12	63	2	0
0	12	67	2	0
0	12	62	1	0
0	12	53	1	0
0	22	64	2	1
0	22	69	2	1
0	22	52	1	0
0	22	70	1	0
0	22	68	1	1
0	22	77	2	0
0	22	44	1	0
0	22	54	1	0
0	22	56	1	0
0	22	54	2	1
0	22	47	1	1
0	22	47	1	0
0	22	52	1	0
0	22	65	1	1
0	22	57	2	1
0	22	61	1	0
0	22	51	2	0
0	22	62	1	0
0	22	38	2	1
0	22	73	2	0
0	22	69	2	0
0	22	71	1	1
0	22	57	1	1
0	22	58	2	0
0	22	79	1	0
0	22	44	2	0
0	22	39	2	0
0	22	60	1	0
0	22	69	1	0
0	22	68	1	1
0	22	67	1	1
0	22	51	2	0
0	22	55	1	0
0	22	74	2	0
0	22	54	2	1
0	22	51	1	0
0	22	56	1	0
0	22	64	2	0
0	22	72	1	0
0	22	65	1	1
0	22	64	1	0
0	22	72	1	0
0	22	49	1	0
0	22	74	2	1
0	22	55	1	0
0	22	54	1	0
0	22	64	2	1
0	22	55	1	1
0	22	31	2	0
0	22	63	1	1
0	22	46	1	0
0	22	50	2	0
0	22	44	1	0
0	22	52	1	0
0	22	65	2	1
0	22	55	1	0
0	22	54	1	0
0	22	43	1	1
0	22	52	1	0
0	22	37	2	0
0	22	71	2	1
0	22	67	2	0
0	22	63	2	0
0	22	58	2	1
0	22	73	2	0
0	22	68	2	0
0	22	49	1	0
0	22	63	2	1
0	22	67	1	1
0	22	64	2	1
0	22	68	2	0
0	22	64	2	0
0	22	64	1	0
0	22	67	2	1
0	22	70	1	0
0	22	66	2	0
0	22	58	1	0
0	22	58	1	1
0	22	55	1	1
0	22	24	2	0
0	22	63	1	0
0	22	67	1	0
0	22	45	2	0
0	22	41	1	0
0	22	45	1	0
0	22	44	2	0
0	22	59	2	0
0	22	51	1	1
0	22	36	1	0
0	22	55	2	0
0	22	49	1	1
0	22	50	1	0
0	22	67	1	0
0	22	67	1	1
0	22	28	1	1
0	22	59	2	0
0	22	50	1	0
0	22	63	2	0
0	22	44	1	0
0	22	50	2	0
0	22	48	1	0
0	22	45	1	0
0	22	42	1	1
0	22	41	2	1
0	22	47	1	0
0	22	60	2	1
0	22	40	1	0
0	22	25	2	1
0	22	51	1	0
0	22	46	1	0
0	22	40	1	1
0	22	54	2	0
0	22	53	2	0
0	22	50	2	1
0	22	49	2	1
0	22	50	2	0
0	22	64	1	0
0	22	38	1	0
0	22	59	2	0
0	22	59	2	1
0	22	58	2	1
0	22	68	1	0
0	22	56	2	0
0	22	67	1	1
0	22	69	1	0
0	22	64	1	0
0	22	64	1	1
0	22	57	2	0
0	22	48	1	0
0	22	27	2	0
0	22	79	2	0
0	22	49	2	0
0	22	68	2	0
0	22	48	1	0
0	22	51	1	0
0	22	64	1	1
0	22	41	2	0
0	22	58	2	1
0	22	49	1	0
0	22	68	2	0
0	22	60	2	1
0	22	67	2	0
0	22	62	1	1
0	22	69	1	0
0	22	55	2	0
0	22	78	2	0
0	22	70	2	1
0	22	40	2	0
0	22	60	1	0
0	22	62	1	1
0	22	48	2	0
0	22	76	1	1
0	22	25	1	0
0	22	36	1	0
0	22	30	2	0
0	22	66	1	0
0	22	51.125	2	0
0	22	51	2	0
0	22	50.125	2	0
0	22	56	2	1
0	22	66	1	0
0	22	63	2	0
0	22	39	2	0
0	22	66	2	0
0	22	71	1	0
0	22	28	1	1
0	22	59	1	1
0	22	49	1	1
0	22	63	1	1
0	22	65	2	1
0	22	68	2	1
0	22	68	2	1
0	22	55	2	0
0	22	69	2	1
0	22	58	2	0
0	22	37	1	0
0	22	65	2	0
0	22	49	2	0
0	22	52	2	1
0	22	53	2	0
0	22	39	2	0
0	22	47	2	0
0	22	50	1	0
0	22	24	2	1
0	22	39	2	1
0	22	59	2	0
0	22	46	2	1
0	22	47	1	0
0	22	49	2	0
0	22	45	2	0
0	22	62	2	0
0	22	49	1	0
0	22	58	2	1
0	22	27	2	0
0	22	68	2	1
0	22	66	1	0
0	22	68	1	0
0	22	72	1	0
0	22	59	2	0
0	22	64	1	0
0	22	64	2	0
0	22	32	1	0
0	22	54	2	1
0	22	63	2	1
0	22	55	2	0
0	22	56	2	0
0	22	73	2	0
0	22	48	2	1
0	22	65	1	0
0	22	55	2	0
0	22	71	1	0
0	22	50	1	0
0	22	63	2	1
0	22	55	2	1
0	22	55	2	0
0	22	73	2	0
0	22	64	2	0
0	22	56	2	0
0	22	50	2	0
0	22	67	2	1
0	22	59	2	0
0	22	38	2	0
0	22	43	2	1
0	22	78	2	1
0	22	70	2	0
0	22	68	2	0
0	22	72	2	0
0	22	37	2	1
0	22	63	2	0
0	22	50	2	0
0	22	60	2	0
0	22	64	2	0
0	22	53	2	0
0	22	46	2	1
0	22	46	1	0
0	22	53	2	1
0	22	55	2	1
0	22	53	2	1
0	22	43	2	0
0	22	76	2	1
0	22	47	1	1
0	22	41	2	0
0	22	46	2	0
0	22	67	1	0
0	22	53	2	1
0	22	55	2	1
0	22	50	1	1
0	22	67	1	0
0	22	63	2	0
0	22	24	1	0
0	22	71	1	0
0	22	50	2	1
0	22	27	2	1
0	22	39	2	0
0	22	44	2	1
0	22	72	2	1
0	22	49	1	0
0	22	67	2	0
0	22	63	2	0
0	22	46	2	0
0	22	57	2	0
0	22	62	2	0
0	22	45	1	0
0	22	58	1	0
1	11	74	2	1
1	11	60	2	1
1	11	31	1	0
1	11	34	2	1
1	11	58	1	1
1	11	35	1	1
1	11	66	1	0
1	11	57	2	1
1	11	64	1	1
1	11	58	2	1
1	11	64	1	1
1	11	64	1	1
1	11	74	1	1
1	11	63	1	1
1	11	52	2	1
1	11	48	2	1
1	11	86	2	1
1	11	65	1	1
1	11	67	1	1
1	11	55	2	0
1	11	81	1	1
1	11	75	2	1
1	11	66	1	0
1	11	57	2	1
1	11	67	1	0
1	11	51	2	1
1	11	38	1	1
1	11	66	1	1
1	11	41	1	1
1	11	50	2	1
1	11	53	1	0
1	11	53.5	1	1
1	11	68	2	0
1	11	34	2	0
1	11	68	2	0
1	11	66	1	1
1	11	40	1	1
1	11	67	1	0
1	11	60	1	0
1	11	33	2	1
1	11	61	1	1
1	11	52	1	1
1	11	45	2	1
1	11	68	1	1
1	11	33	1	0
1	11	47	1	1
1	11	33	2	0
1	11	65	2	0
1	11	65	1	0
1	11	68	1	0
1	11	24	1	0
1	11	63	1	1
1	11	35	1	1
1	11	63	2	1
1	11	56	1	0
1	11	64	2	1
1	11	64	2	1
1	11	67	1	0
1	11	68	2	1
1	11	46	2	0
1	11	54	2	1
1	11	67	2	1
1	11	68	1	1
1	11	47	2	1
1	11	55	1	1
1	11	56	2	1
1	11	67	1	1
1	11	66	2	0
1	11	70	1	0
1	11	65	2	0
1	11	71	2	0
1	11	70	1	1
1	11	68	2	0
1	11	45	2	1
1	11	62	1	0
1	11	62	1	1
1	11	49	2	0
1	11	55	1	0
1	11	55	1	0
1	11	71	2	1
1	11	47	2	0
1	11	55	1	1
1	11	70	2	0
1	11	54	1	1
1	11	47.375	2	1
1	11	28	1	0
1	11	49	1	1
1	11	50	2	0
1	11	68	2	0
1	11	65	2	1
1	11	45	2	1
1	11	39	1	0
1	11	61	2	1
1	11	38	2	0
1	11	28	1	0
1	11	45	2	0
1	11	64	1	0
1	11	62	2	0
1	11	58	2	1
1	11	53	1	0
1	11	48	2	0
1	11	61	1	1
1	11	52	2	1
1	11	71	2	0
1	11	66	2	0
1	11	55	2	1
1	11	49	1	1
1	11	62	2	0
1	11	57	1	1
1	11	63	2	0
1	11	46	2	0
1	11	54	1	0
1	11	48	2	1
1	11	27	2	1
1	11	46	2	0
1	11	54	2	0
1	11	33	2	0
1	11	56	1	0
1	11	54	2	0
1	11	59	1	1
1	11	51	1	0
1	11	48	2	1
1	11	73	2	1
1	11	71	2	0
1	11	67	1	0
1	11	67	2	1
1	11	70	2	0
1	11	80	2	1
1	11	66	1	1
1	11	56	2	1
1	11	67	2	1
1	11	64	2	0
1	11	66	1	0
1	11	66	1	1
1	11	67	2	0
1	11	61	2	0
1	11	63	2	1
1	11	60	1	1
1	11	63	2	1
1	11	44	1	0
1	11	67	2	0
1	11	65	2	1
1	11	49	1	0
1	11	44	2	0
1	11	34	1	0
1	11	57	2	0
1	11	32	1	0
1	11	67	1	0
1	11	53	2	1
1	11	67	1	0
1	11	55	1	0
1	11	65	2	1
1	11	44	2	0
1	11	32	1	1
1	11	37	2	1
1	11	47	1	1
1	11	34	2	1
1	11	23	1	1
1	11	54	1	0
1	11	64	2	1
1	11	65	2	1
1	11	33	2	1
1	11	65	1	0
1	11	52	2	1
1	11	69	1	0
1	11	63	2	0
1	11	69	1	0
1	11	32	2	1
1	11	55	1	1
1	11	30	1	1
1	11	62	2	1
1	11	74	1	0
1	11	67	1	0
1	11	59	1	1
1	11	85	2	1
1	11	46	1	1
1	11	45	1	0
1	11	39	2	0
1	11	62	1	0
1	11	53	1	0
1	11	66	2	1
1	11	54	2	1
1	11	64	1	0
1	11	66	2	1
1	11	69	1	1
1	11	51	2	1
1	11	66	2	0
1	11	40	1	0
1	11	38	2	1
1	11	63	1	1
1	11	61	2	0
1	11	65	1	0
1	11	67	2	1
1	11	70	2	1
1	11	73	1	0
1	11	64	1	1
1	11	50	2	1
1	11	64	1	0
1	11	50	2	0
1	11	67	2	0
1	12	70	2	1
1	12	60	1	0
1	12	35	1	1
1	12	73	1	0
1	12	51	2	1
1	12	68	2	1
1	12	60	2	1
1	12	62	2	1
1	12	45	2	1
1	12	56	1	1
1	12	80	2	1
1	12	49.5	1	0
1	12	55	1	0
1	12	59	1	0
1	12	59	2	1
1	12	65	2	1
1	12	45	1	0
1	12	76	1	0
1	12	56	2	1
1	12	69	1	1
1	12	74	2	1
1	12	61	2	0
1	12	42	1	0
1	12	61	2	1
1	12	75	1	0
1	12	66	2	1
1	12	54	1	0
1	12	76	1	1
1	12	42	2	1
1	12	69	1	1
1	12	65	2	1
1	12	82	1	1
1	12	63	2	1
1	12	63	1	1
1	12	50	2	0
1	12	60	2	1
1	12	58	1	1
1	12	77	1	1
1	12	53	1	1
1	12	62	1	1
1	12	47	2	1
1	12	82	1	0
1	12	60	2	1
1	12	47	2	1
1	12	82	1	0
1	12	67	2	1
1	12	48	1	0
1	12	59	1	1
1	12	79	2	1
1	12	67	2	1
1	12	53	1	0
1	12	65	2	1
1	12	87	2	1
1	12	83	2	1
1	12	38	2	1
1	12	74	1	1
1	12	45	1	0
1	12	65	2	1
1	12	78	2	1
1	12	68	1	0
1	12	38	2	0
1	12	63	2	1
1	12	68	1	0
1	12	63	1	1
1	12	62	1	0
1	12	65	1	1
1	12	55	1	0
1	12	64	2	0
1	12	67	1	1
1	12	48	2	1
1	12	65	1	1
1	12	59	1	0
1	12	62	1	1
1	12	49	2	1
1	12	55	1	0
1	12	48	2	1
1	12	64	1	0
1	12	43	1	0
1	12	55.375	2	1
1	12	53.5	2	1
1	12	53	2	1
1	12	53	2	1
1	12	65	1	0
1	12	56	2	0
1	12	67	1	1
1	12	68	1	1
1	12	34	2	1
1	12	53	1	1
1	12	62	2	1
1	12	57	1	0
1	12	51	1	0
1	12	60	2	1
1	12	71	1	1
1	12	49.25	2	1
1	12	54	2	1
1	12	66	2	1
1	12	66	2	1
1	12	61	1	1
1	12	57	2	1
1	12	69	2	1
1	12	60	1	0
1	12	49	2	1
1	12	56	1	1
1	12	53	1	1
1	12	55	2	1
1	12	71	2	1
1	12	44	2	1
1	12	22	1	0
1	12	40	1	1
1	12	47	2	1
1	12	46	2	1
1	12	58	1	1
1	12	68	2	0
1	12	40	2	1
1	12	44	2	1
1	12	50	2	1
1	12	71	1	1
1	12	66	1	1
1	12	70	1	1
1	12	53	2	1
1	12	67	2	0
1	12	64	2	1
1	12	64	1	0
1	12	33	1	1
1	12	64	2	0
1	12	58	2	0
1	12	68	1	1
1	12	67	2	1
1	12	68	2	0
1	12	72	2	1
1	12	68	2	1
1	12	52	1	0
1	12	74	1	1
1	12	65	1	1
1	12	70	1	0
1	12	65	2	1
1	12	53	2	1
1	12	64	2	1
1	12	44	2	0
1	12	63	1	0
1	12	24	2	0
1	12	67	2	1
1	12	50	2	0
1	12	40	2	1
1	12	64	1	1
1	12	46	2	0
1	12	59	1	1
1	12	60	1	1
1	12	68	1	1
1	12	68	1	1
1	12	44	2	1
1	12	55	2	1
1	12	49	1	0
1	12	50	2	1
1	12	59	1	0
1	12	61	2	1
1	12	64	1	1
1	12	58	1	0
1	12	40	2	1
1	12	78	1	0
1	12	59	1	1
1	12	30	1	0
1	12	60	2	1
1	12	56	2	1
1	12	70	2	1
1	12	33	2	1
1	12	62	2	0
1	12	61	1	0
1	12	48	1	1
1	12	48	2	0
1	12	64	2	0
1	12	34	2	1
1	12	46	2	1
1	12	65	1	1
1	12	60	1	0
1	12	74	1	0
1	12	68	1	1
1	12	60	1	1
1	12	38	2	1
1	12	68	1	1
1	12	56	1	0
1	12	55	2	1
1	12	65	1	0
1	12	47	2	0
1	12	56	1	0
1	12	37	2	1
1	12	68	2	0
1	12	51	1	1
1	12	60	2	1
1	12	55	2	1
1	12	50	2	0
1	12	56	1	1
1	12	38	2	0
1	12	37	2	1
1	12	70	1	0
1	12	48	2	1
1	12	65	1	1
1	12	56	2	1
1	12	68	2	1
1	12	59	2	0
1	12	44	1	0
1	12	56	1	1
1	12	81	1	0
1	12	56	1	1
1	12	37	2	0
1	12	75	1	0
1	12	53	1	1
1	12	65	1	1
1	12	46	2	1
1	12	51.75	1	1
1	12	34	1	1
1	12	65	1	0
1	12	36	1	1
1	12	53	1	0
1	12	63	1	0
1	12	47	2	1
1	12	26	2	0
1	12	36	2	0
1	12	38	1	1
1	12	45	2	0
1	12	67	2	0
1	12	56	2	1
1	12	57	1	1
1	12	68	2	0
1	12	62	2	1
1	12	62	1	0
1	12	58.625	2	0
1	12	49	2	0
1	12	45	2	0
1	12	62	2	1
1	12	45	2	1
1	12	36	2	0
1	12	67	2	0
1	12	49	1	0
1	12	50	2	1
1	12	60	2	1
1	12	53	2	1
1	12	54	2	0
1	12	50	1	1
1	12	69	1	0
1	12	59	2	1
1	12	63	1	0
1	12	57	2	1
1	12	51	2	0
1	12	42	2	1
1	12	63	2	0
1	12	62	1	0
1	12	50	2	0
1	12	70	2	1
1	12	58	1	1
1	12	54	2	0
1	12	49	1	1
1	12	42	2	0
1	12	56	2	1
1	12	59	2	1
1	12	47	2	0
1	12	21	2	1
1	12	67	1	1
1	12	29	2	0
1	12	61	1	0
1	12	55	1	1
1	12	39	2	0
1	12	64	2	1
1	12	56	1	1
1	12	50	2	1
1	12	66	2	0
1	12	48	2	0
1	12	44	2	0
1	12	60	2	0
1	12	69	2	1
1	12	67	1	0
1	12	44	2	0
1	12	37	2	1
1	12	59	2	0
1	12	51	1	1
1	12	54	2	1
1	12	67	2	0
1	12	52	2	1
1	12	33	2	1
1	12	52	1	1
1	12	60	2	0
1	12	39	2	1
1	12	54	2	1
1	12	52	2	1
1	12	67	2	1
1	12	54	1	0
1	12	59	2	1
1	12	63	2	1
1	12	32	2	0
1	12	45	1	1
1	12	48	2	1
1	12	69	2	0
1	12	77	2	0
1	12	63	2	1
1	12	36	1	0
1	12	50	2	0
1	12	39	1	0
1	12	67	1	1
1	12	43	2	0
1	12	64	2	1
1	12	52	2	1
1	12	56	2	0
1	12	66	2	1
1	12	63	2	1
1	12	61	1	1
1	12	55	2	0
1	12	55	2	1
1	12	73	2	0
1	12	53	2	1
1	12	49	2	0
1	12	67	1	0
1	12	43	2	0
1	12	74	1	0
1	12	37	2	1
1	12	45	2	1
1	12	62	2	1
1	12	44	2	0
1	12	48	2	0
1	12	61	1	1
1	12	73	2	0
1	12	55	2	1
1	12	69	2	0
1	12	61	2	1
1	12	70	1	0
1	12	29	1	0
1	12	52	2	0
1	12	46	2	0
1	12	67	2	0
1	12	70	2	0
1	12	59	2	1
1	12	62	2	0
1	12	72	1	1
1	12	56	1	0
1	12	63	2	0
1	12	58	2	0
1	12	67	1	0
1	12	70	2	0
1	12	23	2	0
1	12	47	2	0
1	12	55	2	0
1	12	62	2	1
1	12	61	2	1
1	12	45	2	1
1	12	63	2	1
1	12	49	1	0
1	12	54	1	1
1	12	37	2	1
1	12	52	2	1
1	12	35	1	1
1	12	35	2	0
1	12	57	2	1
1	12	82	2	1
1	12	67	2	1
1	12	43	2	0
1	12	64	2	1
1	12	80	2	0
1	12	36	2	0
1	12	55	2	1
1	12	46	1	1
1	12	59	2	1
1	12	66	1	1
1	12	36	1	0
1	12	52	1	0
1	12	60	1	0
1	12	46	1	0
1	12	64	2	0
1	12	67	1	1
1	12	64	1	0
1	12	47	2	0
1	12	59	2	0
1	12	25	1	1
1	12	58	1	0
1	12	57	2	0
1	12	64	2	0
1	12	43	1	0
1	12	73	2	0
1	12	65	2	1
1	12	48	1	0
1	12	58	2	0
1	12	74	2	1
1	12	61	2	1
1	12	65	2	0
1	12	43	2	1
1	12	57	2	0
1	12	58	2	0
1	12	32	2	0
1	12	64	2	1
1	12	52	2	0
1	12	66	1	0
1	12	33	1	1
1	12	55	2	1
1	12	45	2	1
1	12	63	2	1
1	12	66	2	0
1	12	68	1	1
1	12	33	1	1
1	12	51	1	1
1	12	49	1	0
1	12	66	1	0
1	12	64	2	0
1	12	61	1	0
1	12	44	1	0
1	12	62	1	1
1	12	35	1	0
1	12	67	1	1
1	12	49	2	0
1	12	61	2	1
1	12	69	1	0
1	12	67	2	1
1	12	37	2	1
1	12	67	1	0
1	12	59	1	0
1	12	48	1	1
1	12	54	2	1
1	12	59	2	0
1	12	58	2	1
1	12	37	2	1
1	12	39	1	0
1	12	71	1	0
1	12	64	2	1
1	12	65	2	1
1	12	49	2	0
1	12	64	2	1
1	12	63	1	1
1	12	47	1	1
1	12	86	2	0
1	12	64	2	1
1	12	63	1	0
1	12	55	1	1
1	12	65	1	1
1	12	58	1	0
1	12	56	2	1
1	12	38	1	1
1	12	48	1	0
1	12	64	1	1
1	22	58	1	0
1	22	57	2	0
1	22	69	2	1
1	22	59	1	0
1	22	41	1	1
1	22	62	2	1
1	22	74	1	1
1	22	59	1	0
1	22	75	1	0
1	22	74	2	1
1	22	52	2	1
1	22	59	2	1
1	22	60	1	1
1	22	61	1	1
1	22	57	2	1
1	22	68	1	0
1	22	41	1	1
1	22	71	2	1
1	22	56	2	1
1	22	52	1	1
1	22	51	2	1
1	22	47	1	1
1	22	56	2	1
1	22	78	1	1
1	22	67	2	1
1	22	60	1	0
1	22	61	2	1
1	22	83	1	1
1	22	75	1	1
1	22	49	2	1
1	22	61	1	1
1	22	79	1	1
1	22	78	1	1
1	22	60	2	1
1	22	60	1	1
1	22	47	1	1
1	22	73	2	1
1	22	61	2	1
1	22	56	2	1
1	22	65	1	1
1	22	75	1	1
1	22	87	1	0
1	22	51	2	1
1	22	77	1	1
1	22	58	2	1
1	22	55	2	1
1	22	38	1	0
1	22	78	2	1
1	22	68	2	0
1	22	62	1	0
1	22	73	1	0
1	22	60	1	0
1	22	38	2	1
1	22	61	1	0
1	22	68	1	0
1	22	54	2	1
1	22	44	2	1
1	22	60	2	0
1	22	45	1	0
1	22	65	1	1
1	22	60	2	1
1	22	77	1	0
1	22	39	1	1
1	22	55	1	0
1	22	49	2	1
1	22	65	2	1
1	22	64	2	1
1	22	45	1	1
1	22	52	2	1
1	22	62	1	1
1	22	23	1	1
1	22	35	1	1
1	22	38	1	0
1	22	43	2	1
1	22	63	1	0
1	22	54	2	1
1	22	60	2	0
1	22	49	1	0
1	22	33	1	1
1	22	34	1	0
1	22	65	2	1
1	22	62	2	0
1	22	67	2	1
1	22	40	1	0
1	22	58	2	1
1	22	55	2	1
1	22	67	2	1
1	22	42	1	0
1	22	67	2	1
1	22	48	1	1
1	22	48	1	1
1	22	35	1	1
1	22	66	2	0
1	22	66	2	0
1	22	52	2	0
1	22	60	1	1
1	22	55	1	1
1	22	56	1	1
1	22	65	1	1
1	22	35	2	1
1	22	55	1	0
1	22	49	1	1
1	22	58	1	0
1	22	60	1	0
1	22	74	2	1
1	22	70	2	1
1	22	55	2	1
1	22	73	1	1
1	22	58	2	0
1	22	66	2	0
1	22	65	1	0
1	22	63	2	1
1	22	43	2	1
1	22	35	2	1
1	22	52	2	1
1	22	53	1	0
1	22	42	2	1
1	22	50	1	0
1	22	53	2	0
1	22	48	1	1
1	22	54	1	0
1	22	71	1	1
1	22	56	2	0
1	22	56	1	0
1	22	51	2	1
1	22	45	1	0
1	22	53	2	0
1	22	51.75	2	1
1	22	27	2	0
1	22	47	1	0
1	22	50.5	2	1
1	22	57.625	2	0
1	22	76	2	1
1	22	74	2	0
1	22	68	2	1
1	22	46.375	2	1
1	22	58	2	1
1	22	46	2	0
1	22	53	1	0
1	22	64	2	0
1	22	64	1	1
1	22	66	2	0
1	22	38	2	0
1	22	42	2	0
1	22	48	1	0
1	22	49	2	1
1	22	38	2	0
1	22	56	2	0
1	22	66	2	1
1	22	47	2	1
1	22	44	2	1
1	22	57	2	1
1	22	48	2	0
1	22	62	2	1
1	22	50	2	0
1	22	72	2	1
1	22	52	2	1
1	22	39	2	0
1	22	59	2	0
1	22	48	1	1
1	22	37	1	0
1	22	52	2	0
1	22	64	2	1
1	22	58	2	0
1	22	58	1	1
1	22	40	2	0
1	22	56.625	2	0
1	22	45	1	0
1	22	37	1	1
1	22	71	2	0
1	22	63	1	0
1	22	61	2	1
1	22	46	2	0
1	22	48	2	0
1	22	43	2	0
1	22	36	1	1
1	22	57	2	0
1	22	58	1	1
1	22	46	2	1
1	22	55	2	0
1	22	43	1	0
1	22	70	2	1
1	22	38	2	0
1	22	70	2	1
1	22	26	2	1
1	22	65	1	0
1	22	49	2	0
1	22	47	1	0
1	22	65	2	0
1	22	50	1	0
1	22	55	2	0
1	22	56	2	1
1	22	41	1	1
1	22	27	2	1
1	22	47	1	1
1	22	37	1	0
1	22	38	2	0
1	22	73	1	0
1	22	41	2	0
1	22	44	2	0
1	22	67	2	1
1	22	47	2	0
1	22	75	1	0
1	22	55	2	0
1	22	51	2	1
1	22	63	1	0
1	22	63	2	1
1	22	52	1	0
1	22	57	1	0
1	22	39	2	0
1	22	51	2	1
1	22	57	2	0
1	22	60	2	1
1	22	71	2	0
1	22	70	1	1
1	22	73	2	1
1	22	43	1	0

## Sheet: result
ATM	case (%)	control(%)	OR(95%CI)	P	Adjusted OR(95%CI)	P			ATM	SMOKE	case	control	OR(95%CI)	P	Adjusted OR(95%CI)	P
GG	217（25.5）	264（31.0)	1						GG	-	97(11.4)	177(20.8)	1.0		1.0
GA	435（51.1）	434(50.9)	1.22(0.98-1.53)	0.082	1.23(0.98-1.55)	0.08			GA+AA	-	278(32.6)	402(47.2)	1.26(0.94-1.69)	0.117	1.26(0.94-1.69)	0.117
AA	200（23.5）	154(18.1)	1.58(1.20-2.08)	0.001	1.56(1.18-2.08)	0.002			GG	+	120(14.1)	87(10.2)	2.52(1.74-3.65)	<0.001	2.53(1.75-3.67)	<0.001
Male									GA+AA	+	357(41.9)	186(21.8)	3.50(2.58-4.75)	<0.001	3.52(2.59-4.78)	<0.001
GG	124（25.6）	150（30.6)	1
GA	256（52.8）	251(51.2)	1.23(0.92-1.66)	0.162	1.28(0.95-1.75)	0.11
AA	105（21.6）	89(18.2)	1.43(0.99-2.07)	0.059	1.43(0.97-2.09)	0.07
Female
GG	93（25.3）	114（31.5)	1
GA	179（48.8）	183(50.6)	1.20(0.85-1.69)	0.299	1.17(0.82-1.65)	0.39
AA	95（25.9）	65(18.0)	1.79(1.18-2.72)	0.006	1.75(1.14-2.68)	0.01
Non-smokers
GG	97（25.9）	177（30.6)	1
GA	186（49.6）	305(52.7)	1.11(0.82-1.51)	0.496	1.12(0.82-1.53)	0.465
AA	92（24.5）	97(16.8)	1.73(1.19-2.53)	0.004	1.73(1.18-2.52)	0.005
Smokers
GG	120（25.2）	87（31.9)	1
GA	249（52.2）	129(47.3)	1.40(0.99-1.98)	0.059	1.40(0.99-1.99)	0.057
AA	108（22.6）	57(20.9)	1.37(0.90-2.10)	0.141	1.38(0.90-2.11)	0.135
Female non-smokers
GG	48（25.9）	82（32.5)	1
GA	89（48.1）	126(50.0)	1.21(0.77-1.89)	0.411	1.20(0.76-1.87)	0.435
AA	48（25.9）	44(17.5)	1.86(1.08-3.21)	0.024	1.86(1.08-3.21)	0.025
Female smokers
GG	45（24.7）	32（29.1)	1
GA	90（49.5）	57(51.8)	1.12(0.64-1.97)	0.686	1.12(0.64-1.97)	0.69
AA	47（25.8）	21(19.1)	1.59(0.80-3.16)	0.184	1.59(0.80-3.16)	0.185
Male non-smokers
GG	49（25.8）	95（29.1)	1
GA	97（51.1）	179(54.7)	1.05(0.69-1.61)	0.819	1.06(0.96-1.62)	0.79
AA	44（23.2）	53(16.2)	1.61(0.95-2.73)	0.077	1.63(0.96-2.76)	0.072
Male smokers
GG	75（25.4）	55（33.7)	1
GA	159（53.9）	72(44.2)	1.62(1.04-2.53)	0.034	1.63(1.04-2.55)	0.032
AA	61（20.7）	36(22.1)	1.24（0.73-2.13）	0.43	1.25（0.73-2.15）	0.417
